# Supplementary material for: The Burden and Risk Factors of Patellar and Achilles Tendinopathy in Youth Basketball: A Cohort Study
Source: Int J Environ Res Public Health. 2021 Sep 8;18(18):9480. doi: 10.3390/ijerph18189480 (PMC8470990; doi:10.3390/ijerph18189480)
Supplement: Supplementary file 1 [file ijerph-18-09480-s001.zip]

Archive with 1 entries (1 files):
- ijerph-1353356-supplementary.pdf
